# Supplementary material for: Halophytophthora fluviatilis Pathogenicity and Distribution along a Mediterranean-Subalpine Gradient
Source: J Fungi (Basel). 2021 Feb 3;7(2):112. doi: 10.3390/jof7020112 (PMC7913473; doi:10.3390/jof7020112)
Supplement: Supplementary file 1 [file jof-07-00112-s001.zip]

Archive with 1 entries (1 files):
- Figure S1.pptx
